# Supplementary material for: Telomere-to-telomere and gap-free genome assembly of a susceptible grapevine species (Thompson Seedless) to facilitate grape functional genomics
Source: Hortic Res. 2023 Dec 13;11(1):uhad260. doi: 10.1093/hr/uhad260 (PMC10822838; doi:10.1093/hr/uhad260)
Supplement: Web_Material_uhad260 [file web_material_uhad260.zip]

Archive with 2 entries (2 files):
- Supplemental_Figure 23.9.4R1.docx
- Supplementary_Data_Table_2023.9.5R1.xlsx
