# Supplementary material for: Telomere-to-telomere and gap-free genome assembly of a susceptible grapevine species (Thompson Seedless) to facilitate grape functional genomics
Source: Hortic Res. 2023 Dec 13;11(1):uhad260. doi: 10.1093/hr/uhad260 (PMC10822838; doi:10.1093/hr/uhad260)
Supplement: Web_Material_uhad260 [file web_material_uhad260.zip › Supplementary_Data_Table_2023.9.5R1.xlsx]

## Sheet: Table S1
Supplementary Data Table S1. Summary of the data sequenced by multiple technologies.
Technology		Total bases	Coverage1 (×)	Total reads	N50 read length (bp)	Average read length (bp)
HiFi	Cell_001	30583122022	60.6	1870244	16161	16352
	Cell_002	29677638412	58.8	1589588	18492	18670
ONT	Library_001	20736384737	41.1	205748	100279	100785
	Library_002	38856098622	77	384360	100327	101093
Hi-C		64281282000	127.4	428541880	150	150
1The estimated genome size is set to 504.7 Mb.

## Sheet: Table S2
Supplementary Data Table S2. Summary of Illumina sequencing data
Sample id	Total reads	Total bases	Clean reads	Clean bases	Q20 rate(%)	Q30 rate(%)	GC(%)
WGS	201722906	30258435900	185797304	25762226004	97.7	92.76	36.18

## Sheet: Table S3
Supplementary Data Table S3. Summary of mapping rate of different assembly versions.
Assembly	Mapping rate(%)
	Illumina reads	PacBio HiFi reads
HiFi	99.11	99.83
ONT	99.44	99.92
TSv2_T2T	96.54	99.81
Hap1_T2T	96.77	99.81
Hap1_T2T	96.57	99.82

## Sheet: Table S4
Supplementary Data Table S4. The statistical table of assembly results of Hi-C assisted assembly
Diploid
Pseudomolecule	Contig Num	Length
chr1	1	25285997
chr2	1	20618943
chr3	3	29345026
chr4	1	22399185
chr5	3	25297566
chr6	1	27062891
chr7	1	25541124
chr8	1	23774573
chr9	2	27238953
chr10	2	39606196
chr11	2	30125644
chr12	2	30223379
chr13	2	25672686
chr14	1	29506549
chr15	2	22776370
chr16	2	25752869
chr17	5	21402796
chr18	1	28990796
chr19	1	23468734
Total anchored	34	504090277
Unanchored	64	530777

## Sheet: Table S5
Supplementary Table S5. The identified telomeres in TSv2_T2T.
Chr ID	Chr length	Number of contigs	Ends identified with telomeres	The position of F-terminal telomere	The position of R-terminal telomere
Chr01	25633544	1	Double	F:1-6394	R:25590615-25633544
Chr02	21402796	1	Double	F:1-11653	R:21394230-21402796
Chr03	23512052	1	Double	F:1-20184	R:23497811-23512052
Chr04	27469018	1	Double	F:1-7296	R:27460878-27462535
Chr05	28984356	1	Double	F:1-8342	R:28977337-28984356
Chr06	25285997	1	Double	F:1-11779	R:25270530-25285997
Chr07	30125644	1	Double	F:1-20778	R:30117463-30125644
Chr08	25046244	1	Double	F:1-13167	R:25035682-25046244
Chr09	27091242	1	Double	F:1-6546	R:27077503-27091242
Chr10	29459561	1	Double	F:1-22423	R:29458888-29459561
Chr11	20615776	1	Double	F:1-23483	R:20605271-20615776
Chr12	23788097	1	Double	F:1-13187	R:23760722-23788097
Chr13	29110793	1	Double	F:1-12492	R:29094845-29110793
Chr14	30183719	1	Double	F:1-20226	R:30176353-30183719
Chr15	21002572	1	Double	F:1-16845	R:20985959-21002572
Chr16	26409101	1	Double	F:1-6044	R:26385920-26409101
Chr17	22938022	1	Double	F:1-9462	R:22929948-22938022
Chr18	39405724	1	Double	F:1-10111	R:39388195-39405724
Chr19	27238953	1	Double	F:1-23664	R:27210623-27238953

## Sheet: Table S6
Supplementary Table S6. The identified telomeres in Hap1_T2T.
Chr ID	Chr length	Number of contigs	Ends identified with telomeres	The position of F-terminal telomere	The position of R-terminal telomere
Chr01	25604842	1	Double	F:4-8005	R:25589865-25604835
Chr02	22502303	1	Double	F:3-3094	R:22480967-22502297
Chr03	21903890	1	Double	F:3-23288	R:21864907-21903889
Chr04	27469018	1	Double	F:5-8059	R:27460205-27462571
Chr05	25452292	1	R	F:No find	R:25415396-25415641
Chr06	25308949	1	Double	F:4-23072	R:25277347-25308946
Chr07	32204480	1	Double	F:7-6768	R:29986588-30003943
Chr08	25046244	1	Double	F:7-14860	R:25035243-25046241
Chr09	26275916	1	Double	F:1-3970	R:26257689-26275916
Chr10	29353656	1	Double	F:13-14293	R:29352209-29353656
Chr11	19453333	1	Double	F:175-13780	R:19441565-19453329
Chr12	23800811	1	Double	F:6-13207	R:23746701-23800810
Chr13	29038880	1	Double	F:5-16463	R:28996727-29013709
Chr14	29892745	1	Double	F:3-24756	R:29874442-29892745
Chr15	22362497	1	F	F:42667-89155	R:No find
Chr16	26483492	1	Double	F:42-6228	R:26471649-26483488
Chr17	23872825	1	No find	F:No find	R:No find
Chr18	41664097	1	R	F:No find	R:41577226-41586752
Chr19	27201108	1	Double	F:110290-142875	R:27087030-27102546

## Sheet: Table S7
Supplementary Table S7. The identified telomeres in Hap2_T2T.
Chr ID	Chr length	Number of contigs	Ends identified with telomeres	The position of F-terminal telomere	The position of R-terminal telomere
Chr01	24455125	1	Double	F:71-17190	R:24454050-24455012
Chr02	21441698	1	Double	F:38966-62086	R:21432560-21441695
Chr03	23513161	1	Double	F:4-17063	R:23479909-23513155
Chr04	26115737	1	Double	F:1-15430	R:26097996-26115652
Chr05	27179896	1	Double	F:52-8909	R:27166881-27179896
Chr06	24763195	1	Double	F:2-4624	R:24694216-24701354
Chr07	30969216	1	Double	F:1-21180	R:30961304-30969213
Chr08	29424460	1	Double	F:3-11556	R:25000659-25006068
Chr09	26460297	1	Double	F:7-7728	R:26454608-26460295
Chr10	27418787	1	Double	F:25-22488	R:27311709-27323833
Chr11	20046490	1	Double	F:6-33410	R:20030414-20046484
Chr12	23519821	1	Double	F:46-5804	R:23508451-23519821
Chr13	28723746	1	Double	F:4-33358	R:28718227-28723744
Chr14	30331584	1	Double	F:5-15795	R:30319011-30321879
Chr15	23348893	1	R	F:No find	R:23345318-23348888
Chr16	22626902	1	Double	F:116904-129783	R:22517205-22529044
Chr17	20452793	1	F	F:7-10294	R:No find
Chr18	37968222	1	No find	F:No find	R:No find
Chr19	27775079	1	Double	F:71919-84071	R:27743141-27775077

## Sheet: Table S8
Supplementary Table S8. The identified centromeres in TSv2_T2T.
Chr ID	Start	End	Total length	The genes included
Chr01	15318644	16498771	1180127	evm.TU.chr1.2.65;evm.TU.chr1.2.66;evm.TU.chr1.2.67;evm.TU.chr1.2.68;evm.TU.chr1.2.69;evm.TU.chr1.2.70;evm.TU.chr1.2.71;evm.TU.chr1.2.72;evm.TU.chr1.2.73;evm.TU.chr1.2.74;evm.TU.chr1.2.75;
Chr02	12679340	13139989	460649	evm.TU.chr2.2.43
Chr03	14328167	15663114	1334947	evm.TU.chr3.2.104;evm.TU.chr3.2.105;evm.TU.chr3.2.106;evm.TU.chr3.2.107;evm.TU.chr3.2.108;evm.TU.chr3.2.109;evm.TU.chr3.2.110;evm.TU.chr3.2.111;evm.TU.chr3.2.112;evm.TU.chr3.2.113;evm.TU.chr3.2.114;evm.TU.chr3.2.115;evm.TU.chr3.2.116;evm.TU.chr3.2.117;evm.TU.chr3.2.118;evm.TU.chr3.2.119;evm.TU.chr3.2.120;evm.TU.chr3.2.121;evm.TU.chr3.2.122;evm.TU.chr3.2.123;evm.TU.chr3.2.124;evm.TU.chr3.2.125;evm…
Chr04	13495087	14286904	791817	evm.TU.chr4.1.255;evm.TU.chr4.1.256;evm.TU.chr4.1.257;evm.TU.chr4.1.258;evm.TU.chr4.1.259;evm.TU.chr4.2.1;evm.TU.chr4.2.2;evm.TU.chr4.2.3;evm.TU.chr4.2.4;evm.TU.chr4.2.5;evm.TU.chr4.2.6;evm.TU.chr4.2.7;
Chr05	12962294	13762573	800279	evm.TU.chr5.1.327;evm.TU.chr5.1.328;evm.TU.chr5.1.329;evm.TU.chr5.1.330;evm.TU.chr5.1.331;
Chr06	12310813	13762586	1451773	evm.TU.chr6.2.1;evm.TU.chr6.2.2;evm.TU.chr6.2.3;evm.TU.chr6.2.4;evm.TU.chr6.2.5;
Chr07	12548829	12976193	427364	evm.TU.chr7.1.241;evm.TU.chr7.1.242;evm.TU.chr7.1.243;evm.TU.chr7.1.244;evm.TU.chr7.1.245;evm.TU.chr7.1.246;evm.TU.chr7.1.247;evm.TU.chr7.1.248;evm.TU.chr7.1.249;evm.TU.chr7.1.250;
Chr08	7702972	7733303	30331	\
Chr09	17421999	19005493	1583494	evm.TU.chr9.2.173;evm.TU.chr9.2.174;evm.TU.chr9.2.175;evm.TU.chr9.2.176;evm.TU.chr9.2.177;evm.TU.chr9.2.178;evm.TU.chr9.2.179;evm.TU.chr9.2.180;evm.TU.chr9.2.181;evm.TU.chr9.2.182;evm.TU.chr9.2.183;evm.TU.chr9.2.184;evm.TU.chr9.2.185;evm.TU.chr9.2.186;evm.TU.chr9.2.187;evm.TU.chr9.2.188;evm.TU.chr9.2.189;evm.TU.chr9.2.190;evm.TU.chr9.2.191;evm.TU.chr9.2.192;evm.TU.chr9.2.193;evm.TU.chr9.2.194;evm…
Chr10	20375374	21102668	727294	evm.TU.chr10.2.206;evm.TU.chr10.2.207;evm.TU.chr10.2.208;
Chr11	13937788	14221405	283617	evm.TU.chr11.2.162;evm.TU.chr11.2.163;evm.TU.chr11.2.164;evm.TU.chr11.2.165;evm.TU.chr11.2.166;evm.TU.chr11.2.167;evm.TU.chr11.2.168;evm.TU.chr11.2.169;evm.TU.chr11.2.170;evm.TU.chr11.2.171;evm.TU.chr11.2.172;
Chr12	11018114	11665458	647344	evm.TU.chr12.1.356;evm.TU.chr12.1.357;evm.TU.chr12.1.358;evm.TU.chr12.1.359;evm.TU.chr12.1.360;
Chr13	12153093	12582929	429836	evm.TU.chr13.1.235;evm.TU.chr13.1.236;evm.TU.chr13.1.237;evm.TU.chr13.1.238;evm.TU.chr13.1.239;evm.TU.chr13.1.240;
Chr14	14715804	15213831	498027	evm.TU.chr14.1.308;evm.TU.chr14.1.309;evm.TU.chr14.1.310;evm.TU.chr14.1.311;evm.TU.chr14.1.312;evm.TU.chr14.1.313;evm.TU.chr14.1.314;evm.TU.chr14.1.315;evm.TU.chr14.1.316;evm.TU.chr14.1.317;evm.TU.chr14.1.318;evm.TU.chr14.2.1;evm.TU.chr14.2.2;evm.TU.chr14.2.3;evm.TU.chr14.2.4;
Chr15	7813199	7955459	142260	evm.TU.chr15.1.250;evm.TU.chr15.1.251;evm.TU.chr15.1.252;evm.TU.chr15.1.253;evm.TU.chr15.1.254;evm.TU.chr15.1.255;evm.TU.chr15.1.256;evm.TU.chr15.1.257;evm.TU.chr15.1.258;evm.TU.chr15.1.259;
Chr16	10652793	11070697	417904	\
Chr17	14721308	15728687	1007379	evm.TU.chr17.2.160;evm.TU.chr17.2.161;evm.TU.chr17.2.162;evm.TU.chr17.2.163;evm.TU.chr17.2.164;evm.TU.chr17.2.165;evm.TU.chr17.2.166;evm.TU.chr17.2.167;evm.TU.chr17.2.168;evm.TU.chr17.2.169;evm.TU.chr17.2.170;evm.TU.chr17.2.171;evm.TU.chr17.2.172;evm.TU.chr17.2.173;evm.TU.chr17.2.174;evm.TU.chr17.2.175;evm.TU.chr17.2.176;evm.TU.chr17.2.177;evm.TU.chr17.2.178;evm.TU.chr17.2.179;evm.TU.chr17.2.180;…
Chr18	16250713	16689569	438856	evm.TU.chr18.1.285;evm.TU.chr18.1.286;evm.TU.chr18.1.287;evm.TU.chr18.1.288;evm.TU.chr18.1.289;evm.TU.chr18.1.290;evm.TU.chr18.1.291;evm.TU.chr18.1.292;evm.TU.chr18.1.293;evm.TU.chr18.1.294;evm.TU.chr18.1.295;evm.TU.chr18.1.296;evm.TU.chr18.1.297;evm.TU.chr18.1.298;
Chr19	16358290	19185726	2827436	evm.TU.chr19.2.96;evm.TU.chr19.2.97;evm.TU.chr19.2.98;evm.TU.chr19.2.99;evm.TU.chr19.2.100;evm.TU.chr19.2.101;evm.TU.chr19.2.102;evm.TU.chr19.2.103;evm.TU.chr19.2.104;evm.TU.chr19.2.105;evm.TU.chr19.2.106;evm.TU.chr19.2.107;evm.TU.chr19.2.108;evm.TU.chr19.2.109;evm.TU.chr19.2.110;evm.TU.chr19.2.111;evm.TU.chr19.2.112;evm.TU.chr19.2.113;evm.TU.chr19.2.114;evm.TU.chr19.2.115;evm.TU.chr19.2.116;evm.…

## Sheet: Table S9
Supplementary Table S9. The identified centromeres in Hap1_T2T.
Chr ID	Start	End	Total length
Chr01	15318644	16531708	1213065
Chr02	13112343	13473440	361098
Chr03	11566450	14944776	3378327
Chr04	13495193	14365884	870692
Chr05	12863165	13859637	996473
Chr06	10404718	14111437	3706720
Chr07	12427215	13084056	656842
Chr08	7703026	8463403	760378
Chr09	16602858	18642477	2039620
Chr10	20269469	21242146	972678
Chr11	12775345	13104973	329629
Chr12	10571587	11678860	1107274
Chr13	12056110	12498340	442231
Chr14	14505138	14947054	441917
Chr15	15054708	15196770	142063
Chr16	9902951	11070697	1167747
Chr17	17925599	19188055	1262457
Chr18	-	-	-
Chr19	14773534	19216421	4442888
Haplotype 1
Pseudomolecule	Contig Num	Gap Num	Gap Position
chr1	1	0	No
chr2	1	0	No
chr3	1	0	No
chr4	1	0	No
chr5	2	1	5121337-5121436
chr6	1	0	No
chr7	3	2	30003947-30004046;30042675-30042774
chr8	1	0	No
chr9	3	2	113556-113655;7713572-7713671
chr10	1	0	No
chr11	2	1	6977574-6977673
chr12	1	0	No
chr13	2	1	29013712-29013811
chr14	3	2	4461629-4461728;4500705-4500804
chr15	2	1	37162-37261
chr16	2	1	25717284-25717383
chr17	3	2	35487-35586;19146962-19147061
chr18	3	2	41119-41218;39409660-39409759
chr19	3	2	55914-56013;27048277-27048376

## Sheet: Table S10
Supplementary Table S10. The identified centromeres in Hap2_T2T.
Chr ID	Start	End	Total length
Chr01	14346828	14932424	585596
Chr02	12718302	13437187	718885
Chr03	11276017	16041391	4765374
Chr04	11940468	13638470	1698002
Chr05	13095114	14021484	926370
Chr06	10151078	13543564	3392486
Chr07	12663245	13507861	844616
Chr08	7840332	7980954	140622
Chr09	17145923	19121542	1975619
Chr10	19978109	21685505	1707396
Chr11	14075762	14714016	638254
Chr12	10181165	17522966	7341801
Chr13	15949122	16546453	597331
Chr14	14711404	15209325	497921
Chr15	8361716	8599004	237288
Chr16	8055629	9312469	1256840
Chr17	14577095	16018735	1441640
Chr18	-	-	-
Chr19	16893140	19771345	2878205
Haplotype 2
Pseudomolecule	Contig Num	Gap Num	Gap Position
chr1	2	1	2302431-2302530
chr2	2	1	30329-30428
chr3	1	0	No
chr4	2	1	15151187-15151286
chr5	1	0	No
chr6	2	1	24701357-24701456
chr7	1	0	No
chr8	2	1	25006071-25006170
chr9	2	1	21366564-21366663
chr10	2	1	27323834-27323933
chr11	1	0	No
chr12	1	0	No
chr13	1	0	No
chr14	1	0	No
chr15	2	1	39960-40059
chr16	4	3	38576-38675;74890-74989;22487138-22487237
chr17	1	0	No
chr18	3	2	9847848-9847947;37899212-37899311
chr19	4	3	39531-39630;13620931-13621030;13657378-13657477

[truncated: 9 more sheets: Table S11, Table S12, Table S13, Table S14, Table S15, Table S16, Table S17, Table S18, Table S19]
